# Supplementary material for: Text-image semantic relevance identification for aspect-based multimodal sentiment analysis
Source: PeerJ Comput Sci. 2024 Apr 12;10:e1904. doi: 10.7717/peerj-cs.1904 (PMC11636758; doi:10.7717/peerj-cs.1904)
Supplement: Supplemental Information 1 [file peerj-cs-10-1904-s001.zip]

Archive with 23 entries (17 files):
- TISRI-main/
- TISRI-main/boxes_utils.py
- TISRI-main/data/
- TISRI-main/data/Sentiment_Analysis/
- TISRI-main/data/Sentiment_Analysis/twitter2015/
- TISRI-main/data/Sentiment_Analysis/twitter2015/dev.pkl
- TISRI-main/data/Sentiment_Analysis/twitter2015/test.pkl
- TISRI-main/data/Sentiment_Analysis/twitter2015/train.pkl
- TISRI-main/data/Sentiment_Analysis/twitter2017/
- TISRI-main/data/Sentiment_Analysis/twitter2017/dev.pkl
- TISRI-main/data/Sentiment_Analysis/twitter2017/test.pkl
- TISRI-main/data/Sentiment_Analysis/twitter2017/train.pkl
- TISRI-main/DataProcessor.py
- TISRI-main/extract_feat.py
- TISRI-main/model.py
- TISRI-main/optimization.py
- TISRI-main/README.md
- TISRI-main/requirements.txt
- TISRI-main/resnet/
- TISRI-main/resnet/resnet.py
- TISRI-main/resnet/resnet_utils.py
- TISRI-main/test.py
- TISRI-main/train.py
