# Supplementary material for: Text-image semantic relevance identification for aspect-based multimodal sentiment analysis
Source: PeerJ Comput Sci. 2024 Apr 12;10:e1904. doi: 10.7717/peerj-cs.1904 (PMC11636758; doi:10.7717/peerj-cs.1904)
Supplement: Supplemental Information 1 [file peerj-cs-10-1904-s001.zip › TISRI-main/boxes_utils.py]

import torch
import torchvision
import numpy as np
import os
import os.path as osp


def get_batch_visual_label(rois_boxess,GT_boxess):
    box_labels=[]
    target_labels=[]
    for i in range(len(rois_boxess)):
        box_label, target_label=get_visual_label(rois_boxess[i],GT_boxess[i])
        box_labels.append(box_label)
        target_labels.append(target_label)
    return torch.tensor(box_labels),torch.tensor(target_labels)


def get_visual_label(rois_boxes,GT_boxes):
    #rois_boxes:[100,4]
    #GT_boxes:[n,4]
    num_GT_boxes=len(GT_boxes)   #n
    num_roi_boxes=len(rois_boxes) #100
    
    box_label=np.zeros((num_GT_boxes,num_roi_boxes))  #[1,100]  #if IoU >= 0.5, =IoU_i/sum(); =0
    target_label=np.zeros((num_GT_boxes,num_roi_boxes,4)) #[1,100] #if IoU >= 0.5,= GT offset; =0
    box_pos =np.zeros((num_GT_boxes,num_roi_boxes))
    tensor_roi=torch.from_numpy(rois_boxes)
    tensor_GT=torch.from_numpy(GT_boxes)
    
    IoUs=(torchvision.ops.box_iou(tensor_GT,tensor_roi)).numpy() #[n,4],[100,4]  ->[n,100]
    #print("np.shape(IoUs): "+str(np.shape(IoUs)))
    
    gt_assignment = IoUs.argmax(axis=0)       
    gt_target_boxes = GT_boxes[gt_assignment, :4]  #[100] the "true" value of each roi

    for i,ious in enumerate(IoUs): # multiple GT_boxes
        if ious.max()>=0.5:
            pos_idx=np.where(ious>=0.5) 
            box_label[i,pos_idx]=ious[pos_idx]
            box_label[i]= box_label[i] / float(box_label[i].sum())

            box_pos[i,pos_idx]=1
            #gt_target_boxes[pos_idx] = GT_boxes[i,pos_idx, :4]  

        bbox_target_data = compute_targets( rois_boxes, gt_target_boxes, box_pos[i])
        target_label[i]=  get_query_bbox_regression_labels(bbox_target_data)
    
    return box_label,target_label

# ************ DataProcessor.py ************
def get_attention_label(rois_boxes, GT_boxes):  # --
    # rois_boxes: [100, 4]
    # GT_boxes: [n, 4]

    num_GT_boxes = len(GT_boxes)
    num_roi_boxes = len(rois_boxes)  # 100
    
    box_label = np.zeros((1, num_roi_boxes))  # [1, 100]  # if IoU >= 0.5, = IoU_i/sum(); = 0
    temp_i = np.zeros((1, num_roi_boxes))

    tensor_roi = torch.from_numpy(rois_boxes)  # torch.from_numpy() converts array to tensor, and the two share memory
    tensor_GT = torch.from_numpy(GT_boxes)

    # calculate IoU score
    IoUs = (torchvision.ops.box_iou(tensor_GT, tensor_roi)).numpy()  # [n, 4], [100, 4] -> [n, 100]
    # print("np.shape(IoUs): " + str(np.shape(IoUs)))

    for i, ious in enumerate(IoUs):  # multiple GT_boxes
        if ious.max() >= 0.5:
            pos_idx = np.where(ious >= 0.5)  # np.where(condition) the function returns the coordinates (index) of the element that satisfies the condition
            temp_i[0, pos_idx] = ious[pos_idx]  ######
            temp_i[0] = temp_i[0] / float(temp_i[0].sum())
        # else:
        #    temp_i[0] = np.full((1, num_roi_boxes), 0.01)

        box_label[0] += temp_i[0]

    box_label[0] = box_label[0] / num_GT_boxes
    
    return box_label

def compute_targets(ex_rois, gt_rois, query_label):
    """Compute bounding-box regression targets for an image."""
    assert ex_rois.shape[1] == 4
    assert gt_rois.shape[1] == 4

    targets = bbox_transform(ex_rois, gt_rois)  # calculate the GT offset that has the largest IOU with ex_rois

    targets = ((targets - np.array((0.0, 0.0, 0.0, 0.0)))
            / np.array((0.1, 0.1, 0.2, 0.2)))
    query_bbox_target_data = np.hstack(
            (query_label[:, np.newaxis], targets)).astype(np.float32, copy=False)
    return query_bbox_target_data

def get_query_bbox_regression_labels( query_bbox_target_data):
    query_label = query_bbox_target_data[:, 0]
    query_bbox_targets = np.zeros((query_label.size, 4), dtype=np.float32)
    inds = np.where(query_label > 0)[0]
    if len(inds) != 0:
        for ind in inds:
            query_bbox_targets[ind, :] = query_bbox_target_data[ind, 1:]
    return query_bbox_targets

def bbox_transform(ex_rois, gt_rois):
    ex_widths = ex_rois[:, 2] - ex_rois[:, 0] + 1.0
    ex_heights = ex_rois[:, 3] - ex_rois[:, 1] + 1.0
    ex_ctr_x = ex_rois[:, 0] + 0.5 * ex_widths
    ex_ctr_y = ex_rois[:, 1] + 0.5 * ex_heights

    gt_widths = gt_rois[:, 2] - gt_rois[:, 0] + 1.0
    gt_heights = gt_rois[:, 3] - gt_rois[:, 1] + 1.0
    gt_ctr_x = gt_rois[:, 0] + 0.5 * gt_widths
    gt_ctr_y = gt_rois[:, 1] + 0.5 * gt_heights

    targets_dx = (gt_ctr_x - ex_ctr_x) / ex_widths
    targets_dy = (gt_ctr_y - ex_ctr_y) / ex_heights
    targets_dw = np.log(gt_widths / ex_widths)
    targets_dh = np.log(gt_heights / ex_heights)

    targets = np.vstack(
        (targets_dx, targets_dy, targets_dw, targets_dh)).transpose()
    return targets


def bbox_transform_inv(boxes, deltas):
    if boxes.shape[0] == 0:
        return np.zeros((0, deltas.shape[1]), dtype=deltas.dtype)

    boxes = boxes.astype(deltas.dtype, copy=False)

    widths = boxes[:, 2] - boxes[:, 0] + 1.0
    heights = boxes[:, 3] - boxes[:, 1] + 1.0
    ctr_x = boxes[:, 0] + 0.5 * widths
    ctr_y = boxes[:, 1] + 0.5 * heights

    dx = deltas[:, 0::4]
    dy = deltas[:, 1::4]
    dw = deltas[:, 2::4]
    dh = deltas[:, 3::4]

    pred_ctr_x = dx * widths[:, np.newaxis] + ctr_x[:, np.newaxis]
    pred_ctr_y = dy * heights[:, np.newaxis] + ctr_y[:, np.newaxis]
    pred_w = np.exp(dw) * widths[:, np.newaxis]
    pred_h = np.exp(dh) * heights[:, np.newaxis]

    pred_boxes = np.zeros(deltas.shape, dtype=deltas.dtype)
    # x1
    pred_boxes[:, 0::4] = pred_ctr_x - 0.5 * pred_w
    # y1
    pred_boxes[:, 1::4] = pred_ctr_y - 0.5 * pred_h
    # x2
    pred_boxes[:, 2::4] = pred_ctr_x + 0.5 * pred_w
    # y2
    pred_boxes[:, 3::4] = pred_ctr_y + 0.5 * pred_h

    return pred_boxes

def clip_boxes(boxes, im_shape):
    """
    Clip boxes to image boundaries.
    # this is to ensure that the detection of the image edges results in a box that does not exceed the image size. mainly x2 and y2. a safeguard mechanism that generally doesn't work.
    """

    # x1 >= 0
    boxes[:, 0::4] = np.maximum(np.minimum(boxes[:, 0::4], im_shape[1] - 1), 0)
    # y1 >= 0
    boxes[:, 1::4] = np.maximum(np.minimum(boxes[:, 1::4], im_shape[0] - 1), 0)
    # x2 < im_shape[1]
    boxes[:, 2::4] = np.maximum(np.minimum(boxes[:, 2::4], im_shape[1] - 1), 0)
    # y2 < im_shape[0]
    boxes[:, 3::4] = np.maximum(np.minimum(boxes[:, 3::4], im_shape[0] - 1), 0)
    return boxes


# vis

def debug_pred(debug_dir, count, qvec, img, gt_bbox, roi, iou,tokenizer,senti_pred,setiment_label,rel_pred,rel_label,pred_score,box_target):
    import cv2
    if not os.path.exists(debug_dir):
        os.makedirs(debug_dir)
    
    q_str = []
   
    q_str=tokenizer.convert_ids_to_tokens(qvec)
    q_str = ' '.join(q_str)
    
    save_dir = os.path.join(debug_dir, 'box_pred/'+str(count))
    
    if not os.path.exists(save_dir):
        os.makedirs(save_dir)
    with open(save_dir+'/%.3f'%iou, 'w') as f:
        f.write(' ')
    
    with open(save_dir+'/query.txt', 'w') as f:
        f.write(q_str)
        f.write("\r\n senti_pred:"+str(senti_pred))
        f.write("\r\n senti_label:"+str(setiment_label))
        f.write("\r\n relation_pred:"+str(rel_pred))
        f.write("\r\n relation_label:"+str(rel_label))
        f.write("\r\n pred_score:")
        
        for i in range (len(pred_score)):
            f.write("\r\n"+str(pred_score[i])+"  "+str(box_target[i]))

    pred = img.copy()
    box = gt_bbox.astype(np.int)

    box=box[0]
    cv2.rectangle(pred, (box[0], box[1]), (box[2], box[3]), (0, 255,0), 2) #green
    box = roi.astype(np.int)
    cv2.rectangle(pred, (box[0], box[1]), (box[2], box[3]), (0, 255,255), 2)
    
    cv2.imwrite(save_dir+'/pred.jpg', pred)
