# Supplementary material for: Text-image semantic relevance identification for aspect-based multimodal sentiment analysis
Source: PeerJ Comput Sci. 2024 Apr 12;10:e1904. doi: 10.7717/peerj-cs.1904 (PMC11636758; doi:10.7717/peerj-cs.1904)
Supplement: Supplemental Information 1 [file peerj-cs-10-1904-s001.zip › TISRI-main/test.py]

import os
import logging
import argparse
import random
import cv2
import datetime
from tqdm import tqdm, trange
import numpy as np
import torch
from torch.utils.data import TensorDataset, DataLoader, RandomSampler, SequentialSampler

from transformers import RobertaTokenizer, RobertaModel
from sklearn.metrics import precision_recall_fscore_support
from torch import optim
from torch.nn import CrossEntropyLoss

'''DataProcessor.py'''
from DataProcessor import *
'''model.py'''
from model import Coarse2Fine
'''boxes_utils.py'''
from boxes_utils import*
from optimization import BertAdam

import resnet.resnet as resnet  # ++
from resnet.resnet_utils import myResnet  # ++


# calculate F1 scores
def macro_f1(y_true, y_pred):
    preds = np.argmax(y_pred, axis=-1)
    true = y_true
    p_macro, r_macro, f_macro, support_macro \
        = precision_recall_fscore_support(true, preds, average='macro')
    # f_macro = 2*p_macro*r_macro/(p_macro+r_macro)
    return p_macro, r_macro, f_macro


# find predictions that are the same as true sentiment labels
def accuracy(out, labels):
    outputs = np.argmax(out, axis=1)
    return np.sum(outputs == labels)


'''
# Storing data into the device
def post_dataloader(batch):
    device = torch.device('cuda' if torch.cuda.is_available() else 'cpu')
    tokens, input_ids, input_mask, sentiment_label, \
    img_id, img_shape, relation_label, GT_boxes, roi_boxes, img_feat, spatial_feat, box_labels = batch

    input_ids = list(map(list, zip(*input_ids)))
    input_mask = list(map(list, zip(*input_mask)))
    img_shape = list(map(list, zip(*img_shape)))

    input_ids = torch.tensor(input_ids, dtype=torch.long).to(device)
    input_mask = torch.tensor(input_mask, dtype=torch.long).to(device)
    img_shape = torch.tensor(img_shape, dtype=torch.float).to(device)
    sentiment_label = sentiment_label.to(device).long()
    relation_label = relation_label.to(device).long()
    GT_boxes = GT_boxes.to(device).float()
    roi_boxes = roi_boxes.to(device).float()
    img_feat = img_feat.to(device).float()
    spatial_feat = spatial_feat.to(device).float()
    box_labels = box_labels.to(device).float()

    return tokens, input_ids, input_mask, sentiment_label, \
           img_id, img_shape, relation_label, GT_boxes, roi_boxes, img_feat, spatial_feat, box_labels
'''


# store data into the device
def post_dataloader(batch):
    device = torch.device('cuda:5' if torch.cuda.is_available() else 'cpu')  # Default is cuda:0
    # tokens, input_ids, input_mask, sentiment_label, \
    # img_id, img_shape, relation_label, GT_boxes, roi_boxes, img_feat, spatial_feat, box_labels = batch

    tokens, context_tokens, target_tokens, input_ids, context_ids, target_ids, \
    input_mask, context_mask, target_mask, added_input_mask, sentiment_label, \
    img_id, image, relation_label, adj_tokens, noun_tokens, anp_tokens, caption_tokens, \
    adj_ids, noun_ids, anp_ids, caption_ids, adj_mask, noun_mask, anp_mask, caption_mask = batch

    # list() is used to convert a tuple into a list
    # zip() returns a list of tuples.
    input_ids = list(map(list, zip(*input_ids)))
    input_mask = list(map(list, zip(*input_mask)))
    # img_shape = list(map(list, zip(*img_shape)))

    context_ids = list(map(list, zip(*context_ids)))  # ++
    context_mask = list(map(list, zip(*context_mask)))  # ++

    target_ids = list(map(list, zip(*target_ids)))  # ++
    target_mask = list(map(list, zip(*target_mask)))  # ++

    added_input_mask = list(map(list, zip(*added_input_mask)))  # ++

    # create a tensor of the specified shape
    input_ids = torch.tensor(input_ids, dtype=torch.long).to(device)
    input_mask = torch.tensor(input_mask, dtype=torch.long).to(device)
    # img_shape = torch.tensor(img_shape, dtype=torch.float).to(device)

    context_ids = torch.tensor(context_ids, dtype=torch.long).to(device)  # ++
    context_mask = torch.tensor(context_mask, dtype=torch.long).to(device)  # ++

    target_ids = torch.tensor(target_ids, dtype=torch.long).to(device)  # ++
    target_mask = torch.tensor(target_mask, dtype=torch.long).to(device)  # ++

    added_input_mask = torch.tensor(added_input_mask, dtype=torch.long).to(device)  # ++

    image = image.to(device)  # ++ #

    sentiment_label = sentiment_label.to(device).long()
    relation_label = relation_label.to(device).long()

    adj_ids = list(map(list, zip(*adj_ids)))  # ++
    adj_mask = list(map(list, zip(*adj_mask)))  # ++

    noun_ids = list(map(list, zip(*noun_ids)))  # ++
    noun_mask = list(map(list, zip(*noun_mask)))  # ++

    anp_ids = list(map(list, zip(*anp_ids)))  # ++
    anp_mask = list(map(list, zip(*anp_mask)))  # ++

    caption_ids = list(map(list, zip(*caption_ids)))  # ++
    caption_mask = list(map(list, zip(*caption_mask)))  # ++

    adj_ids = torch.tensor(adj_ids, dtype=torch.long).to(device)  # ++
    adj_mask = torch.tensor(adj_mask, dtype=torch.long).to(device)  # ++

    noun_ids = torch.tensor(noun_ids, dtype=torch.long).to(device)  # ++
    noun_mask = torch.tensor(noun_mask, dtype=torch.long).to(device)  # ++

    anp_ids = torch.tensor(anp_ids, dtype=torch.long).to(device)  # ++
    anp_mask = torch.tensor(anp_mask, dtype=torch.long).to(device)  # ++

    caption_ids = torch.tensor(caption_ids, dtype=torch.long).to(device)  # ++
    caption_mask = torch.tensor(caption_mask, dtype=torch.long).to(device)  # ++

    # GT_boxes = GT_boxes.to(device).float()
    # roi_boxes = roi_boxes.to(device).float()
    # img_feat = img_feat.to(device).float()
    # spatial_feat = spatial_feat.to(device).float()
    # box_labels = box_labels.to(device).float()

    return tokens, context_tokens, target_tokens, input_ids, context_ids, target_ids, \
           input_mask, context_mask, target_mask, added_input_mask, sentiment_label, \
           img_id, image, relation_label, adj_tokens, noun_tokens, anp_tokens, caption_tokens, \
           adj_ids, noun_ids, anp_ids, caption_ids, adj_mask, noun_mask, anp_mask, caption_mask


# sentiment prediction
def inference_sentiment(model, test_dataloader, output_dir, logger, encoder):
    '''
    model.train() sets the model to training mode, i.e., the BatchNorm layer uses each batch for statistics and the Dropout layer activates the
    model.eval() sets the model to evaluation/inference mode, i.e., BatchNorm layers use running statistics, Dropout layer cancels the
    '''
    model.eval()
    nb_eval_examples = 0
    test_senti_acc = 0
    senti_true_label_list = []
    senti_pred_label_list = []
    img_id_list = []

    for batch in tqdm(test_dataloader, desc="Testing_SA"):  # desc passes in the str type as the progress bar title (similar to a description)
        # tokens, input_ids, input_mask, sentiment_label, \
        # img_id, img_shape, relation_label, GT_boxes, roi_boxes, img_feat, spatial_feat, box_labels = post_dataloader(batch)

        tokens, context_tokens, target_tokens, input_ids, context_ids, target_ids, \
        input_mask, context_mask, target_mask, added_input_mask, sentiment_label, \
        img_id, image, relation_label, adj_tokens, noun_tokens, anp_tokens, caption_tokens, \
        adj_ids, noun_ids, anp_ids, caption_ids, adj_mask, noun_mask, anp_mask, caption_mask = post_dataloader(batch)  # ++

        with torch.no_grad():
            imgs_f, img_mean, img_att = encoder(image)  # ++

            senti_pred, recon_loss = model(img_id=img_id,
                                           input_ids=input_ids,
                                           input_mask=input_mask,
                                           context_ids=context_ids,
                                           context_mask=context_mask,
                                           target_ids=target_ids,
                                           target_mask=target_mask,
                                           relation_label=None,
                                           visual_sen_att=img_att,
                                           adj_ids=adj_ids,
                                           adj_mask=adj_mask,
                                           noun_ids=noun_ids,
                                           noun_mask=noun_mask,
                                           anp_ids=anp_ids,
                                           anp_mask=anp_mask,
                                           caption_ids=caption_ids,
                                           caption_mask=caption_mask,
                                           added_attention_mask=added_input_mask)  # ++

        sentiment_label = sentiment_label.cpu().numpy()
        senti_pred = senti_pred.cpu().numpy()
        senti_true_label_list.append(sentiment_label)  # real sentiment label
        senti_pred_label_list.append(senti_pred)  # predicted sentiment label
        img_id_list.append(img_id)
        # def accuracy
        tmp_senti_accuracy = accuracy(senti_pred, sentiment_label)
        test_senti_acc += tmp_senti_accuracy

        current_batch_size = input_ids.size()[0]
        nb_eval_examples += current_batch_size

    test_senti_acc = test_senti_acc / nb_eval_examples  # accuracy

    senti_true_label = np.concatenate(senti_true_label_list)
    senti_pred_outputs = np.concatenate(senti_pred_label_list)
    img_ids = np.concatenate(img_id_list)
    test_senti_precision, test_senti_recall, test_senti_F_score = macro_f1(senti_true_label, senti_pred_outputs)

    result = {'Test_senti_acc': test_senti_acc,
              'Test_senti_precision': test_senti_precision,
              'Test_senti_recall': test_senti_recall,
              'Test_senti_F_score': test_senti_F_score
              }

    logger.info("***** Test Eval results *****")
    for key in sorted(result.keys()):  # sorted() sorts sequences (lists, tuples, dictionaries, collections and strings)
        logger.info("  %s = %s", key, str(result[key]))

    pred_label = np.argmax(senti_pred_outputs, axis=-1)
    assert len(pred_label) == len(img_ids)
    assert len(img_ids) == len(senti_true_label)
    assert len(senti_true_label) == nb_eval_examples

    fout_p = open(os.path.join(output_dir, "sentiment_pred.txt"), 'w')
    fout_p.write("ground truth ---- pred label ---- img_id\n")

    for i in range(len(pred_label)):
        fout_p.write(str(senti_true_label[i]) + "----" + str(pred_label[i]) + "----" + str(img_ids[i]) + "\n")
    fout_p.close()


'''
# related predictions
def inference_auxtask(model, test_dataloader, output_dir, tokenizer, logger, vis=False):
    relation_pred_list = []
    realtion_label_list = []
    img_id_list = []
    relation_score_list = []
    num_valid = 0
    num_right_vg = 0
    rel_acc = 0
    nb_eval_examples = 0
    vis_num = 0

    for batch in tqdm(test_dataloader, desc="Testing_VG"):
        tokens, input_ids, input_mask, sentiment_label, \
        img_id, img_shape, relation_label, GT_boxes, roi_boxes, img_feat, spatial_feat, box_labels = post_dataloader(batch)

        with torch.no_grad():
            senti_pred, ranking_loss, pred_loss, pred_score, attn_map = model(img_id=img_id,
                                                                              input_ids=input_ids,
                                                                              input_mask=input_mask,
                                                                              img_feat=img_feat,
                                                                              relation_label=relation_label,
                                                                              box_labels=box_labels)

        current_batch_size = input_ids.size()[0]

        # -----evaluate-----

        ##### coarse-grained
        pred_score = pred_score.detach().cpu().numpy()  # [N*n, 100]  # .reshape(current_batch_size,args.max_GT_boxes,-1)  # [N*n, 100] -> [N, n, 100]
        relation_pred = np.argmax(pred_score, axis=1)
        tmp_rel_accuracy = np.sum(relation_pred == relation_label.cpu().numpy())
        rel_acc += tmp_rel_accuracy

        # --
        roi_boxes = roi_boxes.detach().cpu().numpy()  # [N, 100, 4]
        GT_boxes = GT_boxes.detach().cpu()  # [N, n, 4]
        attn_map = attn_map.detach().cpu().numpy()  ######

        ##### fine-grained
        for i in range(current_batch_size):  # N
            if relation_label[i] != 0:
                num_valid += 1

                ious = (torchvision.ops.box_iou(GT_boxes[i, 0:1, :], torch.tensor(roi_boxes[i]))).numpy()  # [1, 4], [100, 4] -> [1, 100]  # If GT is 0, iou is 0
                sorted_index = np.argsort(-attn_map[i])[0]
                pred_ids = sorted_index[:1]  # top K=1
                topk_max_iou = ious[0][pred_ids]  # --
                pred_iou = topk_max_iou.max()  # --

                if pred_iou >= 0.5:
                    num_right_vg += 1

                if vis:
                    pred_id = attn_map[i].argmax()  # argmax() returns the index of the largest number
                    debug_dir = os.path.join(output_dir)
                    iid = bytes((img_id[i])).decode().split(" ")[0]
                    try:
                        img_path = './data/twitter_images_ori/twitter2017/' + str(iid) + ".jpg"  #! modify the image path
                    except:
                        print("Add your original image path!")
                    img = cv2.imread(img_path)  # cv2.imread() is used to read the image file
                    debug_pred(debug_dir, vis_num, input_ids[i], img, (GT_boxes[i, 0:1, :]).detach().numpy(),
                               roi_boxes[i][pred_id], pred_iou, tokenizer, senti_pred[i], sentiment_label[i],
                               relation_pred[i], relation_label[i], pred_score[i], box_labels[i][0])
                    vis_num += 1

        relation_score_list.append(pred_score)
        relation_pred_list.append(relation_pred)
        realtion_label_list.append(relation_label.cpu().numpy())
        img_id_list.append(img_id)

        nb_eval_examples += current_batch_size

    rel_acc = rel_acc / nb_eval_examples
    ranking_vg_acc = num_right_vg / num_valid

    relation_pred_label = np.concatenate(relation_pred_list)
    relation_true_label = np.concatenate(realtion_label_list)
    relation_pred_score = np.concatenate(relation_score_list)
    img_ids = np.concatenate(img_id_list)
            
    test_rel_precision, test_rel_recall, test_rel_F_score = macro_f1(relation_true_label, relation_pred_score)
            
    result = {'num_right_vg': num_right_vg,
              'num_valid': num_valid,
              'nb_eval_examples': nb_eval_examples,
              'Dev_rel_acc': rel_acc,
              'rel_precision': test_rel_precision,
              'rel_recall': test_rel_recall,
              'rel_F_score': test_rel_F_score,
              'Dev_ranking_vg_acc': ranking_vg_acc,
              }

    logger.info("***** visual grounding results *****")
    for key in sorted(result.keys()):
        logger.info("  %s = %s", key, str(result[key]))

    fout_p = open(os.path.join(output_dir, "relation_pred.txt"), 'w')
    fout_p.write("ground truth ---- pred label ---- img_id\n")
    for i in range(len(relation_true_label)):
        try:
            fout_p.write(str(relation_true_label[i]) + "----" + str(relation_pred_label[i]) + "----" + str(img_ids[i]) + "\n")
        except:
            import pdb; pdb.set_trace()
    fout_p.close()
'''


def main():
    parser = argparse.ArgumentParser()
    parser.add_argument("--dataset",
                        default='twitter2015',
                        type=str,
                        required=True,
                        help="The name of the task to train.")
    parser.add_argument("--data_dir",
                        default='./data/',
                        type=str,
                        required=True,
                        help="The input data dir. Should contain the .tsv files for the task.")
    parser.add_argument("--VG_data_dir",
                        default='./data/Image-Target Matching',
                        type=str,
                        required=True,
                        help="The input data dir. Should contain the .tsv files for the task.")
    parser.add_argument("--imagefeat_dir",
                        default='/mnt/nfs-storage-titan/data/twitter_images/',  # default ='./data/twitter_images/'
                        type=str,
                        required=True,
                        )
    parser.add_argument("--VG_imagefeat_dir",
                        default='/mnt/nfs-storage-titan/data/twitter_images/',  # default ='./data/twitter_images/'
                        type=str,
                        required=True,
                        )
    parser.add_argument("--output_dir",
                        default="./log/",
                        type=str,
                        required=True,
                        help="The output directory where the model predictions and checkpoints will be written.")
    parser.add_argument("--model_file",
                        default="./log/twitter2015/pytorch_model.bin",
                        type=str,
                        required=True,
                        help="The input directory where the model has been written.")
    parser.add_argument("--encoder_file",
                        default="./log/twitter2015/pytorch_encoder.bin",
                        type=str,
                        required=True,
                        help="The input directory where the encoder has been written.")
    # parser.add_argument("--vis",
    #                     default=True,
    #                     help="Whether to visualization.")

    ## Other parameters
    parser.add_argument("--max_seq_length",
                        default=128,
                        type=int,
                        help="The maximum total input sequence length after WordPiece tokenization. \n"
                             "Sequences longer than this will be truncated, and sequences shorter \n"
                             "than this will be padded.")
    parser.add_argument("--eval_batch_size",
                        default=16,
                        type=int,
                        help="Total batch size for eval.")
    # parser.add_argument('--roi_num',
    #                     default=100,
    #                     type=int)

    parser.add_argument("--reg_num",
                        default=128,
                        type=int)  # ++
    parser.add_argument("--crop_size",
                        default=224,
                        type=int,
                        help="crop size of image")  # ++  # Image Cropping Size
    parser.add_argument("--resnet_root",
                        default="./resnet",
                        help="path the pre-trained cnn models")  # ++
    parser.add_argument("--fine_tune_cnn",
                        action="store_true",
                        help="fine tune pre-trained CNN if True")  # ++

    args = parser.parse_args()

    device = torch.device("cuda:5" if torch.cuda.is_available() else "cpu")

    args.data_dir = args.data_dir + str(args.dataset).lower() + '/%s.pkl'  # lower() to lowercase
    args.imagefeat_dir = args.imagefeat_dir + str(args.dataset).lower()
    args.VG_data_dir = args.VG_data_dir + '/%s.pkl'
    args.VG_imagefeat_dir = args.VG_imagefeat_dir + 'twitter2017'  # image-target-matching data from twitter2017
    # args.VG_imagefeat_dir = args.VG_imagefeat_dir + str(args.dataset).lower()
    args.output_dir = args.output_dir + str(args.dataset) + "/"

    if not os.path.exists(args.output_dir):
        os.makedirs(args.output_dir)
    output_model_file = os.path.join(args.output_dir, "pytorch_model.bin")
    output_logger_file = os.path.join(args.output_dir, 'test_log.txt')

    output_encoder_file = os.path.join(args.output_dir, "pytorch_encoder.bin")  # ++

    logging.basicConfig(format='%(asctime)s - %(levelname)s - %(name)s - %(message)s',
                        datefmt='%m/%d/%Y %H:%M:%S',
                        level=logging.INFO,
                        filename=output_logger_file)
    logger = logging.getLogger(__name__)

    logger.info("dataset:{} ".format(args.dataset))
    logger.info("model_dir:{} ".format(args.model_file))
    logger.info("encoder_dir:{} ".format(args.encoder_file))
    logger.info(args)

    tokenizer = RobertaTokenizer.from_pretrained('roberta-base')

    # Load a trained model that you have fine-tuned
    model_state_dict = torch.load(args.model_file)
    model = Coarse2Fine(roberta_name='roberta-base', reg_num=args.reg_num)
    model.load_state_dict(model_state_dict)
    model.to(device)

    # trained encoder
    encoder_state_dict = torch.load(args.encoder_file)
    net = getattr(resnet, 'resnet152')()
    net.load_state_dict(torch.load(os.path.join(args.resnet_root, 'resnet152.pth')))
    encoder = myResnet(net, args.fine_tune_cnn, device)
    encoder.load_state_dict(encoder_state_dict)
    encoder.to(device)

    test_dataset_SA = MyDataset(args.data_dir % str('test'), args.imagefeat_dir, tokenizer, max_seq_len=args.max_seq_length, crop_size=224)  # ++
    test_dataloader_SA = Data.DataLoader(dataset=test_dataset_SA, shuffle=False, batch_size=args.eval_batch_size, num_workers=0)

    # test_dataset_VG = MyDataset(args.VG_data_dir%str('VG_test'), args.VG_imagefeat_dir, tokenizer, max_seq_len=args.max_seq_length, num_roi_boxes=100)
    # test_dataloader_VG = Data.DataLoader(dataset=test_dataset_VG, shuffle=True, batch_size=args.eval_batch_size, num_workers=0)

    inference_sentiment(model=model,
                        test_dataloader=test_dataloader_SA,
                        output_dir=args.output_dir,
                        logger=logger,
                        encoder=encoder)

    # inference_auxtask(model=model,
    #                   test_dataloader=test_dataloader_VG,
    #                   output_dir=args.output_dir,
    #                   tokenizer=tokenizer,
    #                   logger=logger,
    #                   vis=args.vis)


if __name__ == "__main__":
    main()
